# Supplementary material for: Bacteriological Quality and Biotoxin Profile of Ready-to-Eat Foods Vended in Lagos, Nigeria
Source: Foods. 2023 Mar 13;12(6):1224. doi: 10.3390/foods12061224 (PMC10048420; doi:10.3390/foods12061224)
Supplement: Supplementary file 1 [file foods-12-01224-s001.zip]

Archive with 1 entries (1 files):
- foods-2239490-supplementary.pdf
